# Supplementary material for: Alteration of prothrombin time in Plasmodium falciparum and Plasmodium vivax infections with different levels of severity: a systematic review and meta-analysis
Source: Sci Rep. 2024 May 2;14:9816. doi: 10.1038/s41598-024-60170-y (PMC11066112; doi:10.1038/s41598-024-60170-y)
Supplement: Supplementary file 7 — Supplementary Information 7. [file 41598_2024_60170_MOESM7_ESM.xlsx]

## Sheet: All
Table S2. Details of included studies
No.	Authors	Year ranges	Study design	Study location (Year)	Continent	Year of conduction	Types of participants (severe, uncomplicated, asymptomatic)	Plasmodium spp.	Plasmodium spp.	Mean age in any groups (mean ± SD, median ± range)	Age range (years)	Age groups	PT levels in malaria and uninfected control	PT levels in severe and non-severe malaria	PT levels in different Plasmodium spp.	PT in fatal and survived	Malaria vs control	Severe vs non-severe	Pf vs Pv	Fatal vs survived	PT (mean±SD, median ±range)(unit)	Method for malaria	Method for coagulation (principle)	Company for coagulation	Blood for coagulation (whole blood/plasma)	Blood storage (temp.)
1	Abdulla et at., 2020	≥ 2020	Case-control study	Sudan	Africa	2019	Malaria (50), healthy controls (50)	P. falciparum (50)	P. falciparum	Mean age: 3 years	< 5	Children	PT was significantly higher in malaria than uninfected controls				Malaria vs control				Malaria: 26.36±10.36, healthy controls: 13.44±1.77	Not specified	Not specified	Automated coagulometer	Plasma	Fresh
11	Akhlaq et al., 2018	2010-2019	Retrospective study	Pakistan	Asia	2009-2014	Severe P.vivax monoinfection (715) and P.vivax/falciparum mixed infection patient with cerebral involvement (86)	P. vivax (715), P.vivax/P. falciparum (86)	P. vivax, mixed infections	31 ±15.33	19-75	Adults			PT was significantly higher in mixed infection malaria than P. vivax monoinfection cases				Pf vs Pv		P.vivax monoinfection (715): 11.63 ± 1.16 s, P.vivax/falciparum mixed infection (86): 20.70 ± 6.08 s	Microscopy/RDT	Not specified	Not specified	Not specified	Not specified
8	Amano et al., 1981	Before 2000	Cross-sectional study	Congo	Africa	Not specified	Grade I: laboratory malaria (1), Grade II: typical malaria (58), Grade III:severe malaria (22), Grade IV: fatal malaria or complicated malaria (0), Total 84 uncomplicated cases	P. falciparum (84)	P. falciparum	Not specified	43 under 9 y.o. cases, 41 over 10 y.o. cases	All age groups	PT was prolonged in uncomplicated malaria (11/47 cases) than normal controls	PT was normal in severe malaria.		PT was normal in fatal malaria.		Severe vs non-severe			Prolong PT : 11 out of 47 (23%)	Microscopy	The manual clotting method	Not specified	Plasma	Not specified
7	Dasgupta et al., 2012	2010-2019	Retrospective study	India	Asia	2007-2009	Acute malaria (80), normal controls (20)	P. falciparum (40), P. vivax (40)	P. falciparum, P. vivax	32	Not specified	Not specified			PT was prolonged in P. vivax (11/40 cases) and in P. falciparum malaria (8/40 cases)		Malaria vs control		Pf vs Pv		Not specified	Microscopy	Not specified	Not specified	Plasma	Not specified
12	Erhabor et al., 2020	≥ 2020	Case-control study	Nigeria	Africa	2019	Malaria-infected pregnant women (60) and healthy pregnant women (30)	Not specified (60)	Not specified	Not specified	15-40	Adults	PT was significantly higher in malaria than uninfected controls				Malaria vs control				Malaria-infected pregnant women (60): 20.8833 ± 0.2583 s and healthy pregnant women (30): 14.1667 ± 0.2253 s	Microscopy	Not specified	Diagen, UK	Plasma	Not specified
5	Huson et al., 2016	2010-2019	Retrospective study	Gabon	Africa	2012-2013	Asymptomatic HIV- (35), Asymptomatic HIV + cART+ (34), Asymtompatic HIV+ cART- (26), Sepsis HIV- (78), Sepsis HIV+ (25), Malaria HIV- (113), Malaria HIV+ (14)	Not specified (60)	Not specified	Asymptomatic HIV- 38 (28-43), Asymptomatic HIV + cART+ 46(36-54), Asymtompatic HIV+ cART- 38(32-49), Sepsis HIV- 35(25-51), Sepsis HIV+ 38(33-47), Malaria HIV- 31(22-43), Malaria HIV+ 40(28-47)	³18	Adults	PT was significantly higher in malaria than uninfected controls				Malaria vs control				Not specified	Microscopy	The optical clotting method by automation	BCS(R) XP: Siemens, Germany	Plasma	Not specified
14	Jabeen et al., 2022	≥ 2020	Cross-sectional study	Pakistan	Asia	2018	Severe (16); moderate (26); mild (50) malaria	P. vivax (59), P. falciparum (33)	P. falciparum, P. vivax	23.35 ± 14.4	Not specified	Not specified		PT was significantly higher in severe malaria than non-severe malaria (mild and moderate)				Severe vs non-severe	Pf vs Pv		Severe (16): 13.5 ± 0.51 s, Moderate (26): 12.31 ± 0.49 s, Mild (50): 11.3 ± 0.5 s, P. vivax (59): 12.03 ± 0.92 s , P. falciparum (33): 11.78 ± 0.99 s	Microscopy/RDT	Not specified	Sysmex CA-600, Japan	Not specified	Not specified
8	Jimmy et al., 2003	2000-2009	Prospective study	England	Europe	1988	Acute malaria (37) and healthy controls (30)	P. falciparum (37)	P. falciparum	Not specified	7-20	All age groups	PT was significantly higher in malaria than uninfected controls				Malaria vs control				Malaria: 22.3±3.3, healthy controls: 10.0±14.0	Microscopy	The manual clotting method	Not specified	Not specified	Not specified
10	Khan et al., 2013	2010-2019	Retrospective study	India	Asia	2003-2011	Malaria patients associated with acute kidney injury (AKI)	P. falciparum (76), P. vivax (11) and mixed infection (13)	P. falciparum, P. vivax, mixed infections	30 ±11.23	Not specified	Not specified				PT was significantly higher in fetal malaria cases than surviving cases				Fatal vs survived	Malaria with AKI (100): Survivor (85): 12.74 ± 1.34 s, non-survivors (15): 22.0 ± 4.33 s	Microscopy	Not specified	Not specified	Not specified	Not specified
13	Khan et al., 2021	≥ 2020	Prospective study	Pakistan	Asia	2018-2020	Severe (19) and uncomplicated (191) malaria cases	P. vivax (134), /P. falciparum (62), P.vivax/P. falciparum (14)	P. falciparum, P. vivax, mixed infections	29.40 ±7.29	3-70	All age groups		PT was significantly higher in severe malaria than uncomplicated malaria				Severe vs non-severe	Pf vs Pv		Severe (19): 18.05 ± 3.08 s, uncomplicated malaria (191): 14.81 ± 0.95 s, P. vivax (134): 14.97 ± 1.41 s, P.falciparum (14): 15.5 ± 1.97 s, P.vivax/P.falciparum (62): 14.71 ± 0.72	Microscopy/RDT	Not specified	Helena Bioscience, UK	Not specified	Not specified
3	Kueh YK and Yeo KL, 1982	Before 2000	Prospective study	Singapore	Asia	1980-1981	Acute malaria (30)	P. falciparum (12), P. vivax (17), P. falciparum/P. vivax (1)	P. falciparum, P. vivax, mixed infections	26	Not specified	Not specified			PT was prolonged in P. falciparum malaria (2 cases) but normal in P. vivax malaria and mixed infections				Pf vs Pv		Not specified	Microscopy	Not specified	Not specified	Not specified	Not specified
15	Mathews et al., 2019	2010-2019	Prospective study	India	Asia	2013-2015	Severe complicated (63) and uncomplicated P. vivax case (87).	P. vivax (150)	P. vivax	35.61	13-83	Adults		PT was significantly higher in severe malaria than uncomplicated malaria. PT was prolonged in severe malaria (58/63 cases)				Severe vs non-severe			Severe malaria (65): 20 (17.6-24.0) s, Uncomplicated malaria (87): 12.8 (12.4-13.2) s	Microscopy/RDT	Not specified	Not specified	Not specified	Not specified
14	Meltzer et al., 2019	2010-2019	Retrospective study	Israel	Asia	2000-2014	non immune traveller (94): severe malaria (P. falciparum = 10, non-P. falciparum = 0)	P. falciparum (64), Non-P. falciparum (30)	P. falciparum, Non-P. falciparum	P. falciparum: 45.1 ±15), Non-P. falciparum: 35.5±12.1	Not specified	Not specified		PT was normal in severe and uncomplicated malaria	PT was normal in P. falciparum and P. vivax malaria			Severe vs non-severe	Pf vs Pv		Not specified	Microscopy/RDT/PCR	Not specified	Not specified	Not specified	Not specified
9	Misra et al., 2011	2010-2019	Prospective study	India	Asia	2008-2009	Group A: Cases of falciparum malaria with hepatic/renal dysfunction (60), Group B: Cases of uncomplicated faclciparum malaria (20)	P. falciparum (80)	P. falciparum	Group A: 37.05 ±14.01, Group B: 34.15 ± 16.89	15-70	Adults		PT was higher in severe malaria (with hepatic/renal dysfunction) compared with uncomplicated malaria. PT was prolonged in severe malaria (10/60 cases) and uncomplicated malaria (1/20 cases).				Severe vs non-severe			Severe malaria: 13.03 ±2.22, Uncomplicated malaria: 11.93 ± 1.51	Microscopy/RDT	The optical clotting method by automation	Automated coagulometer (Sysmex CA-500 series)	Not specified	Not specified
15	Mohanty et al., 1997	Before 2000	Cross-sectional study	India	Asia	Not specified	Normal, P. falciparum, P. vivax, Follow up	P. falciparum (24), P. vivax (76)	P. falciparum, P. vivax	P. falciparum: 31.63±13.55, P. vivax: 28.37±7.4	Not specified	Not specified		PT was prolonged in severe malaria (cerebral malaria, 4/39 cases) but normal in uncomplicated malaria				Severe vs non-severe			> 16 sec	Microscopy	Not specified	Not specified	Plasma	Not specified
3	Mohapatra et al., 2013	2010-2019	Prospective study	India	Asia	Not specified	Acute febrile patients (31)	P. vivax (31)	P. vivax	Not specified	Not specified	Not specified		PT was prolonged in severe and uncomplicated malaria with thrombocytopenia (3 severe and 3 uncomplicated malaria)				Severe vs non-severe			Severe malaria: 13.92±1.93, uncomplicated malaria: 16.18±1.899	Microscopy/RDT	The manual clotting method	Not specified	Plasma	Not specified
6	Moxon et al., 2013	2010-2019	Retrospective study	Malawi	Africa	2008-2022	1. retinopathy‐positive CM (n = 161), 2. retinopathy‐negative CM (n = 41), 3. uncomplicated malaria (UM), (n = 31) 4. mild aparasitemic febrile illness (n=32) and 5. healthy controls (n = 30)	P. falciparum (233)	P. falciparum	Age (months), median (IQR): Group 1: 4.2 (2.7–5.2), Group 2: 3.8 (2.5–5.2), Group 3: 5.4 (3.1–6.8), Group 4: 3.1 (1.8–5.4), Group 5: 4.8 (2.7–8)	1-12	Children	PT was significantly higher in malaria (cerebral malaria) than uninfected controls				Malaria vs control	Severe vs non-severe			Not specified	Microscopy	Not specified	Not specified	Plasma	− 80 °C
6	Moxon et al., 2015	2010-2019	Cohort study	Malawi	Africa	2008-2011	1. retinopathy‐positive CM (n = 140), 2. retinopathy‐negative CM (n = 36), 3. non‐malarial coma (n = 14), 4. uncomplicated malaria (UM), (n = 91), 5. mild non‐malarial febrile illness (n = 85), and 6. healthy controls (n = 36	P. falciparum (267)	P. falciparum	Age (months), median (IQR): Group 1: 57 (39–94), Group 2: 39 (24–62), Group 3: 65 (40–84), Group 4: 56 (31–64), Group 5: 45 (28–52, Group 6: 45 (33–62)	6 months to 12 years	Children	PT was prolonged in cerebral malaria but normal in non-cerebral malaria, uncomplicated malaria, non-malaria, and healthy controls	PT was prolonged in cerebral malaria but normal in non-cerebral malaria and uncomplicated malaria			Malaria vs control	Severe vs non-severe		Fatal vs survived	Specifically for children with retinopathy‐positive CM, the PT was similar between children with a fatal outcome (geometric mean, 18.3 s; 95% CI 15.9–22.4 s) and children who survived (16.6 s; 95% CI 15.9–17.4 s; P = 0.06).	Not specified	The optical clotting method by automation	MDA180 analyzer (Stago, Düsseldorf, France)	Plasma	− 80 °C
4	Prasad et al., 2009	2000-2009	Cohort study	India	Asia	2006-2008	Control (40), Severe (40)	P. falciparum (40)	P. falciparum	Mean age: 7.23 ± 3.01 years	1-15	Children	PT was significantly higher in malaria than uninfected controls				Malaria vs control				Malaria: 18.16 ± 10.16, control: 13.63 ± 1.06	Microscopy/RDT	The manual clotting method	Standard techniques manually	Plasma	Not specified
5	Prasad et al., 2016	2010-2019	Cross-sectional study	India	Asia	2012-2013	Group 1. Cases of falciparum malaria with hepatic/renal dysfunction (50) Group 2.Cases of uncomplicated falciparum malaria (50).	P. falciparum (100)	P. falciparum	Group 1: mean age: 38.04±15.09 years, Group 2: 30.32±10.62 years	>15	Adults		PT was higher in severe malaria (with hepatic/renal dysfunction) compared with uncomplicated malaria				Severe vs non-severe			Cases of falciparum malaria with hepatic/renal dysfunction (50) = 14.41±1.95 2.Cases of uncomplicated falciparum malaria (50) = 12.68 ±1.50	Microscopy	Not specified	Not specified	Not specified	Not specified
7	Schwake et al., 2008	2000-2009	Cohort study	Germany	Europe	1996-2003	Severe malaria (34), Uncomplicated malaria (88)	P. falciparum (116)	P. falciparum	All malaria patients (122): 38.4 ± 11.1, uncomplicated malaria (88): 37.1 ± 10.2, Severe malaria (34): 42 ± 12.8	Age 16 years or older	Adults		No significant difference in PT between severe and uncomplicated malaria				Severe vs non-severe			Plasma prothrombin time (%; mean ± SD), All malaria patients (n = 122) = 78 ± 17, Noncomplicated malaria (n = 88) = 79 ± 16, Complicated malaria (n = 34) = 73 ± 17	Microscopy	Not specified	Not specified	Plasma	Not specified
