# Supplementary material for: Alteration of prothrombin time in Plasmodium falciparum and Plasmodium vivax infections with different levels of severity: a systematic review and meta-analysis
Source: Sci Rep. 2024 May 2;14:9816. doi: 10.1038/s41598-024-60170-y (PMC11066112; doi:10.1038/s41598-024-60170-y)
Supplement: Supplementary file 8 — Supplementary Information 8. [file 41598_2024_60170_MOESM8_ESM.xls]

## Sheet: All studies
Table S3. Quality of included studies
JBI CRITICAL APPRAISAL CHECKLIST FOR CASE CONTROL STUDIES
No.	Study	1. Were the groups comparable other than the presence of disease in cases or the absence of disease in controls?	2. Were cases and controls matched appropriately?	3. Were the same criteria used for identification of cases and controls?	4. Was exposure measured in a standard, valid and reliable way?	5. Was exposure measured in the same way for cases and controls?	6. Were confounding factors identified?	7. Were strategies to deal with confounding factors stated?	8. Were outcomes assessed in a standard, valid and reliable way for cases and controls?	9. Was the exposure period of interest long enough to be meaningful?	10. Was appropriate statistical analysis used?	Overall appraisal:
1	Abdulla et at., 2020	No	Yes	Yes	Yes	Yes	No	No	Yes	Yes	No	Included
2	Erhabor et al., 2020	No	Yes	Yes	Yes	Yes	No	No	Yes	Yes	Yes	Included
JBI CRITICAL APPRAISAL CHECKLIST FOR ANALYTICAL CROSS SECTIONAL STUDIES
No.		1. Were the criteria for inclusion in the sample clearly defined?	2. Were the study subjects and the setting described in detail?	3. Was the exposure measured in a valid and reliable way?	4. Were objective, standard criteria used for measurement of the condition?	5. Were confounding factors identified?	6. Were strategies to deal with confounding factors stated?	7. Were the outcomes measured in a valid and reliable way?	8. Was appropriate statistical analysis used?	Overall appraisal:
1	Amano et al., 1981	No	Yes	Yes	Yes	No	No	Yes	No	Included
2	Jabeen et al., 2022	Yes	Yes	Yes	Yes	Yes	Yes	Yes	Yes	Included
3	Mohanty et al., 1997	Yes	Yes	Yes	Yes	No	No	Yes	Yes	Included
4	Prasad et al., 2015	Yes	Yes	Yes	Yes	Yes	No	No	No	Included
JBI CRITICAL APPRAISAL CHECKLIST FOR ANALYTICAL COHORT STUDIES
No.		1. Were the two groups similar and recruited from the same population?	2. Were the exposures measured similarly to assign people to both exposed and unexposed groups?	3. Was the exposure measured in a valid and reliable way?	4. Were confounding factors identified?	5. Were strategies to deal with confounding factors stated?	6. Were the groups/participants free of the outcome at the start of the study (or at the moment of exposure)?	7. Were the outcomes measured in a valid and reliable way?	8. Was the follow up time reported and sufficient to be long enough for outcomes to occur?	9. Was follow up complete, and if not, were the reasons to loss to follow up described and explored?	10. Were strategies to address incomplete follow up utilized?	11. Was appropriate statistical analysis used?	Overall appraisal:
1	Akhlaq et al., 2018	Yes	Yes	Yes	No	No	Yes	Yes	Yes	Yes	No	Yes	Included
2	Dasgupta et al., 2012	Yes	Yes	Yes	No	No	Yes	Yes	Yes	Yes	No	Yes	Included
3	Huson et al., 2016	Yes	Yes	Yes	No	No	Yes	Yes	Yes	Yes	No	Yes	Included
4	Jimmy et al., 2003	Yes	Yes	Yes	No	No	Yes	Yes	Yes	Yes	No	Yes	Included
5	Khan M et al., 2021	Yes	Yes	Yes	No	No	Yes	Yes	Yes	Yes	No	Yes	Included
6	Khan R et al., 2013	Yes	Yes	Yes	No	No	Yes	Yes	Yes	Yes	No	Yes	Included
7	Kueh YK and Yeo KL., 1982	Yes	Yes	Yes	Yes	Yes	Yes	Yes	Yes	Yes	No	Yes	Included
8	Mathews et al., 2019	Yes	Yes	Yes	No	No	Yes	Yes	Yes	Yes	No	Yes	Included
9	Melzer et al., 2019	Yes	Yes	Yes	No	No	Yes	Yes	Yes	Yes	No	Yes	Included
10	Misra et al., 2011	Yes	Yes	Yes	No	No	Yes	Yes	Yes	Yes	No	Yes	Included
11	Mohapatra et al., 2013	Yes	Yes	Yes	No	No	Yes	Yes	Yes	Yes	No	No	Included
12	Moxon et al., 2013	Yes	Yes	Yes	No	No	Yes	Yes	Yes	Yes	No	Yes	Included
13	Moxon et al., 2015	Yes	Yes	Unclear	Yes	Yes	Yes	Yes	Yes	Yes	No	Yes	Included
14	Prasad et al., 2009	Yes	Yes	Yes	No	No	Yes	Yes	Yes	Yes	No	Yes	Included
15	Schwake et al., 2008	Yes	Yes	Yes	No	No	Yes	Yes	Yes	Yes	No	Yes	Included
